# Supplementary material for: Digital data of quality control strains under general deposit at Microbial Culture Collection (MCC), NCCS, Pune, India: A bioinformatics approach
Source: Data Brief. 2016 Apr 26;7:1524–30. doi: 10.1016/j.dib.2016.04.048 (PMC4865665; doi:10.1016/j.dib.2016.04.048)
Supplement: Supplementary file 1 — Supplementary material [file mmc1.zip]

Archive with 13 entries (13 files):
- MCC 2052.fasta
- MCC 2077.fasta
- MCC 2078.fasta
- MCC 2080.fasta
- MCC 2309.fasta
- MCC 2322.fasta
- MCC 2408.fasta
- MCC 2409.fasta
- MCC 2412.fasta
- MCC 2413.fasta
- MCC 2415.fasta
- MCC 2483.fasta
- MCC 2515.fasta
