# Supplementary material for: Digital data of quality control strains under general deposit at Microbial Culture Collection (MCC), NCCS, Pune, India: A bioinformatics approach
Source: Data Brief. 2016 Apr 26;7:1524–30. doi: 10.1016/j.dib.2016.04.048 (PMC4865665; doi:10.1016/j.dib.2016.04.048)
Supplement: Supplementary file 1 — Supplementary material [file mmc1.zip › MCC 2077.fasta]

>gi|829090|emb|X81661.1| A.calcoaceticus 16S rRNA gene (DSM30006)
AACGCTGGCGGCAGGCTTAACACATGCAAGTCGAGCGGAGTGATGGTGCTTGCACTATCACTTAGCGGCG
GACGGGTGAGTAATGCTTAGGAATCTGCCTATTAGTGGGGGACAACATTTCGAAAGGAATGCTAATACCG
CATACGTCCTACGGGAGAAAGCAGGGGATCTTCGGACCTTGCGCTAATAGATGAGCCTAAGTCGGATTAG
CTAGTTGGTGGGGTAAAGGCCTACCAAGGCGACGATCTCTAGCGGGTCTGAGAGGATGATCCGCCACACT
GGGACTGAGACACGGCCCAGACTCCTACGGGAGGCAGCAGTGGGGAATATTGGACAATGGGCGCAAGCCT
GATCCAGCCATGCCGCGTGTGTGAAGAAGGCCTTATGGTTGTAAAGCACTTTAAGCGAGGAGGAGGCTAC
TGAAGTTAATACCTTCAGATAGTGGACGTTACTCGCAGAATAAGCACCGGCTAACTCTGTGCCAGCAGCC
GCGGTAATACAGAGGGTGCAAGCGTTAATCGGATTTACTGGGCGTAAAGCGCGCGTAGGCGGCTAATTAA
GTCAAATGTGAAATCCCCGAGCTTAACTTGGGAATTGCATTCGATACTGGTTAGCTAGAGTGTGGGAGAG
GATGGTAGAATTCCAGGTGTAGCGGTGAAATGCGTAGAGATCTGGAGGAATACCGATGGCGAAGGCAGCC
ATCTGGCCTAACACTGACGCTGAGGTGCGAAAGCATGGGGAGCAAACAGGATTAGATACCCTGGTAGTCC
ATGCCGTAAACGATGTCTACTAGCCGTTGGGGCCTTTGAGGCTTTAGTGGCGCAGCTAACGCGATAAGTA
GACCGCCTGGGGAGTACGGTCGCAAGACTAAAACTCAAATGAATTGACGGGGGCCCGCACAAGCGGTGGA
GCATGTGGTTTAATTCGATGCAACGCGAAGAACCTTACCTGGCCTTGACATAGTAAGAACTTTCCAGAGA
TGGATTGGTGCCTTCGGGAACTTACATACAGGTGCTGCATGGCTGTCGTCAGCTCGTGTCGTGAGATGTT
GGGTTAAGTCCCGCAACGAGCGCAACCCTTTTCCTTATTTGCCAGCGAGTAATGTCGGGAACTTTAAGGA
TACTGCCAGTGACAAACTGGAGGAAGGCGGGGACGACGTCAAGTCATCATGGCCCTTACGGCCAGGGCTA
CACACGTGCTACAATGGTCGGTACAAAGGGTTGCTACCTAGCGATAGGATGCTAATCTCAAAAAGCCGAT
CGTAGTCCGGATTGGAGTCTGCAACTCGACTCCATGAAGTCGGAATCGCTAGTAATCGCGGATCAGAATG
CCGCGGTGAATACGTTCCCGGGCCTTGTACACACCGCCCGTCACACCATGGGAGTTTGTTGCACCAGAAG
TAGGTAGTCTAACCGCAAGGAGGACGCTTACCACGGTGTGGCCGATGACTGGGGTGAAGT
