# Supplementary material for: Digital data of quality control strains under general deposit at Microbial Culture Collection (MCC), NCCS, Pune, India: A bioinformatics approach
Source: Data Brief. 2016 Apr 26;7:1524–30. doi: 10.1016/j.dib.2016.04.048 (PMC4865665; doi:10.1016/j.dib.2016.04.048)
Supplement: Supplementary file 1 — Supplementary material [file mmc1.zip › MCC 2515.fasta]

>gi|175329|gb|M29566.1|MSGRR16SL M.phlei 16S ribosomal RNA
TTGTTTGGAGAGTTTGATCCTGGCTCAGGACGAACGCTGGCGGCGTGCTTAACACATGCAAGTCGAACGG
AAAGGCTTCGGGGGWACTCGAGTGGCGAACGGGTGAGTAAYWCGTGGGTGATCTGCCCTGCACTCTGGGA
TAAGCCTGGGAAACTGGGTCTAATACCGGATACACCCTTCTGGTTGCATGGCTGGGAGGGGAAAGCTTTT
GCGGTGTGGGATGGCCCGCGGCCTATCAGCTTGTTGGTGGGGTGATGGCCTACCAAGGCGACGACGGGTA
GCCGGCCTGAGAGGGTGTCCGGCCACACTGGGACTGAGATACGGCCCAGACTCCTACGGGAGGCAGCAGT
GGGGAATATTGCACAATGGGCGCAAGCCTGATGCAGCGACGCCGCGTGGGGGATGACGGCCTTCGGGTTG
TAAACCCCTTTCAGTAGGGACGAAGCGTGAGTGACGGTACCTACAGAAGAAGCACCGGCCAACTACGTGC
CAGCAGCCGCGGTAATACGTAGGGTGCGAGCGTTGTCCGGAATTACTGGGCGTAAAGAGCTCGTAGGTNG
TTTGTCGCGTTNTTCGTGAAAACTCACAGCTTAACTGTGGGCGTGCGGGCGATACGGGCAGACTAGAGTA
CTGCAGGGGAGACTGGAATTCCTGGTGTAGCGGTGGAATGCGCAGATATCAGGAGGAACACCGGTGGCGA
AGGCGGGTCTCTGGGCAGTNACTGACGCTGAGGAGCGAAAGCGTGGGGAGCGAACAGGATTAGATACCCT
GGTAGTCCACGCCGTAAACGGTGGGTACTAGGTGTGGGTTTCCTTCCTTGGGATCCGTGCCGTASSTAAC
GCATTAAGTACCCCGCCTGGGGAGTACGGCCGCAAGGCTAAAACTCAAAGGAATTGACGGGGGCCCGCAC
AAGCGGCGGAGCATGTGGATTAATTCGATGNAACGCGAAGAACCTTACCTGGGTTTGACATGCACAGGAC
GACGGCAGAGATGTCGTTTCCCTTGTGGCCTGTGTGCAGGTGGTGCATGGCTGTCGTCAGCTCGTGTCGT
GAGATGTTGGGTTAAGTCCCGCAACGAGCGCAACCCTTGTCTCATGTTGCCAGCACGTTATGGTGGGGAC
TCGTGAGAGACCGCCGGGGTNAACTCGGAGGAAGGTGGGGATGACGTCAAGTCATCATGCCCCTTATGTC
CAGGGCTTCACACATGCTACAATGGCCGGTACAAAGGGCTGCGATGCCGTGAGGTGGAGCGAATCCTTTC
AAAGCCGGTCTCAGTTCGGATCGGGGTCTGCAACTCGACCCCGTGAAGTCGGAGTCGCTAGTAATCGCAG
ATCAGCAACGCTGCGGTGAATACGTTC
