# Supplementary material for: Digital data of quality control strains under general deposit at Microbial Culture Collection (MCC), NCCS, Pune, India: A bioinformatics approach
Source: Data Brief. 2016 Apr 26;7:1524–30. doi: 10.1016/j.dib.2016.04.048 (PMC4865665; doi:10.1016/j.dib.2016.04.048)
Supplement: Supplementary file 2 — Supplementary material [file mmc2.zip]

Archive with 13 entries (13 files):
- QR2052.jpg
- QR2077.jpg
- QR2078.jpg
- QR2080.jpg
- QR2309.jpg
- QR2322.jpg
- QR2408.jpg
- QR2409.jpg
- QR2412.jpg
- QR2413.jpg
- QR2415.jpg
- QR2483.jpg
- QR2515.jpg
