# Supplementary material for: Digital data of quality control strains under general deposit at Microbial Culture Collection (MCC), NCCS, Pune, India: A bioinformatics approach
Source: Data Brief. 2016 Apr 26;7:1524–30. doi: 10.1016/j.dib.2016.04.048 (PMC4865665; doi:10.1016/j.dib.2016.04.048)
Supplement: Supplementary file 4 — Supplementary material [file mmc4.zip]

Archive with 13 entries (13 files):
- FCGR 2515.png
- FCGR 2052.png
- FCGR 2077.png
- FCGR 2078.png
- FCGR 2080.png
- FCGR 2309.png
- FCGR 2322.png
- FCGR 2408.png
- FCGR 2409.png
- FCGR 2412.png
- FCGR 2413.png
- FCGR 2415.png
- FCGR 2483.png
