# Supplementary material for: Digital data of quality control strains under general deposit at Microbial Culture Collection (MCC), NCCS, Pune, India: A bioinformatics approach
Source: Data Brief. 2016 Apr 26;7:1524–30. doi: 10.1016/j.dib.2016.04.048 (PMC4865665; doi:10.1016/j.dib.2016.04.048)
Supplement: Supplementary file 6 — Supplementary material [file mmc6.zip]

Archive with 2 entries (2 files):
- coi_disclosure CNK.pdf
- coi_disclosure BNR.pdf
